# Supplementary material for: Effects of nicosulfuron on plant growth and sugar metabolism in sweet maize (Zea mays L.)
Source: PLoS One. 2022 Oct 21;17(10):e0276606. doi: 10.1371/journal.pone.0276606 (PMC9586374; doi:10.1371/journal.pone.0276606)
Supplement: S1 Data — (XLSX) [file pone.0276606.s002.xlsx]

## Sheet: plant height
		HK301-CK
		exposure time/d	HK301-CK-1	HK301-CK-2	HK301-CK-3	AVE	SD
		0	8.9	9.7	9.2	9.26667	0.329983
		1	9.3	10.1	9.9	9.76667	0.339935
		3	10.2	11.1	9.9	10.4	0.509902
		5	10.6	11.5	10.7	10.9333	0.402768
		7	11.1	11.8	11.1	11.3333	0.329983
		HK301
		exposure time/d	HK301-1	HK301-2	HK301-3	AVE	SD
		0	9.7	9.5	9.1	9.43333	0.249444
		1	9.9	9.7	9.2	9.6	0.294392
		3	10.4	10	9.8	10.0667	0.249444
		5	10.7	10.4	10.2	10.4333	0.20548
		7	10.9	10.8	10.7	10.8	0.0816497
		HK320-CK
		exposure time/d	HK320-CK-1	HK320-CK-2	HK320-CK-3	AVE	SD
		0	8.9	8.7	8.1	8.56667	0.339935
		1	9.3	9.4	8.7	9.13333	0.309121
		3	9.7	9.8	9.7	9.73333	0.0471405
		5	10.4	10.3	10.2	10.3	0.0816497
		7	10.8	10.6	10.7	10.7	0.0816497
		HK320
		exposure time/d	HK320-1	HK320-2	HK320-3	AVE	SD
		0	8.7	8.6	8.1	8.46667	0.262467
		1	8.6	8.7	8.2	8.5	0.216025
		3	8.3	7.9	7.6	7.93333	0.286744
		5	7.4	6.9	6.8	7.03333	0.262467
		7	6.8	6.3	5.7	6.26667	0.449691

## Sheet: main root length
		HK301-CK
		exposure time/d	HK301-CK-1	HK301-CK-2	HK301-CK-3	AVE	SD
		0	7.8	7.7	8.3	7.93333	0.262467
		1	8.2	9.4	8.5	8.7	0.509902
		3	8.8	9.4	9.5	9.23333	0.309121
		5	9.4	10.1	9.5	9.66667	0.309121
		7	10.4	10.9	10.5	10.6	0.216025
		HK301
		exposure time/d	HK301-1	HK301-2	HK301-3	AVE	SD
		0	7.5	7.6	8.1	7.73333	0.262467
		1	7.7	7.9	8.3	7.96667	0.249444
		3	8.2	8.1	9.1	8.46667	0.449691
		5	9.1	8.8	9.2	9.03333	0.169967
		7	9.5	9.7	9.3	9.5	0.163299
		HK320-CK
		exposure time/d	HK320-CK-1	HK320-CK-2	HK320-CK-3	AVE	SD
		0	7.3	6.9	7.9	7.36667	0.410961
		1	7.6	7.5	8.3	7.8	0.355903
		3	7.9	8.1	8.8	8.26667	0.385861
		5	8.7	9.1	9.3	9.03333	0.249444
		7	9.7	9.8	9.7	9.73333	0.0471405
		HK320
		exposure time/d	HK320-1	HK320-2	HK320-3	AVE	SD
		0	7.8	7.4	6.5	7.23333	0.54365
		1	7.8	7.5	6.6	7.3	0.509902
		3	7.1	6.8	6.1	6.66667	0.418994
		5	6.6	6.4	5.7	6.23333	0.385861
		7	6.2	6.1	5.3	5.86667	0.402768

## Sheet: adventitious root number
		HK301-CK
		exposure time/d	HK301-CK-1	HK301-CK-2	HK301-CK-3	AVE	SD
		0	4	4	3	3.66667	0.471405
		1	4	4	4	4	0
		3	5	5	4	4.66667	0.471405
		5	6	5	5	5.33333	0.471405
		7	6	6	5	5.66667	0.471405
		HK301
		exposure time/d	HK301-1	HK301-2	HK301-3	AVE	SD
		0	4	4	4	4	0
		1	4	4	4	4	0
		3	4	4	5	4.33333	0.471405
		5	5	4	5	4.66667	0.471405
		7	5	5	5	5	0
		HK320-CK
		exposure time/d	HK320-CK-1	HK320-CK-2	HK320-CK-3	AVE	SD
		0	3	4	4	3.66667	0.471405
		1	4	4	4	4	0
		3	4	4	5	4.33333	0.471405
		5	4	5	5	4.66667	0.471405
		7	5	5	5	5	0
		HK320
		exposure time/d	HK320-1	HK320-2	HK320-3	AVE	SD
		0	3	4	4	3.66667	0.471405
		1	3	4	4	3.66667	0.471405
		3	3	3	4	3.33333	0.471405
		5	3	3	3	3	0
		7	3	3	3	3	0

## Sheet: sucrose
		exposure time/d	different nicosulfuron treatment
		0	Repetitions	HK301-CK	HK301	HK320-CK	HK320
			1	3.48944	4.95868	4.9759	3.82336
			2	3.73988	2.94215	3.60036	3.94769
			3	3.12213	2.55447	3.78512	3.15994
			AVE	3.45048	3.4851	4.12046	3.64366
			SD	0.253694	1.05393	0.609569	0.345787
		1	Repetitions	HK301-CK	HK301	HK320-CK	HK320
			1	3.25811	5.47723	6.22265	8.36464
			2	5.32777	6.04391	6.71277	8.21334
			3	3.94769	5.59441	3.52066	8.34794
			AVE	4.17785	5.70518	5.48536	8.30864
			SD	0.860469	0.244247	1.40359	0.0677301
		3	Repetitions	HK301-CK	HK301	HK320-CK	HK320
			1	6.54545	7.75848	3.08874	11.3004
			2	6.21087	7.23345	4.40226	10.7358
			3	6.38246	6.86201	5.466	10.8338
			AVE	6.37959	7.28464	4.319	10.9567
			SD	0.136609	0.367767	0.972297	0.246326
		5	Repetitions	HK301-CK	HK301	HK320-CK	HK320
			1	4.87435	6.28099	4.12421	8.93911
			2	3.91736	6.24793	5.71148	8.77798
			3	3.79193	5.97958	5.48825	8.48151
			AVE	4.19454	6.1695	5.10798	8.73287
			SD	0.483412	0.134971	0.701575	0.18952
		7	Repetitions	HK301-CK	HK301	HK320-CK	HK320
			1	3.05279	4.74163	2.63795	4.77315
			2	3.24097	4.40771	3.38681	6.85705
			3	2.70027	5.37591	3.0141	4.79339
			AVE	2.99801	4.84175	3.01295	5.47453
			SD	0.224111	0.401556	0.305722	0.977624
		Explanation：This table is the raw data of sucrose conent determination. We set up three repetitions in each experiment to ensure the reliability of the results, and finally take the average as the final result.

## Sheet: fructose
		exposure time/d	different nicosulfuron treatment
		0	Repetitions	HK301-CK	HK301	HK320-CK	HK320
			1	10.1629	10.9003	10.6368	11.2415
			2	10.5238	10.4289	10.6075	10.8249
			3	10.4289	12.478	10.5432	11.4547
			AVE	10.3719	11.269	10.5958	11.1737
			SD	0.152734	0.876246	0.039116	0.261558
		1	Repetitions	HK301-CK	HK301	HK320-CK	HK320
			1	9.91643	10.1316	11.7292	13.3541
			2	9.55432	13.3591	12.5348	12.2006
			3	10.298	11.3531	12.9991	14.2416
			AVE	9.92291	11.6146	12.421	13.2654
			SD	0.303628	1.33052	0.524628	0.83562
		3	Repetitions	HK301-CK	HK301	HK320-CK	HK320
			1	13.6794	12.8244	14.688	18.8449
			2	13.1894	15.0499	16.6717	22.3973
			3	13.1601	16.1644	17.6112	17.637
			AVE	13.343	14.6796	16.3236	19.6264
			SD	0.238164	1.38848	1.21848	2.02045
		5	Repetitions	HK301-CK	HK301	HK320-CK	HK320
			1	13.6301	13.5237	13.887	13.8854
			2	16.6989	15.4285	13.6932	14.4622
			3	13.9	14.631	13.3733	13.3622
			AVE	14.743	14.5277	13.6512	13.9032
			SD	1.38741	0.781065	0.211807	0.449239
		7	Repetitions	HK301-CK	HK301	HK320-CK	HK320
			1	8.84811	12.6727	7.32956	13.7671
			2	6.83844	11.7764	7.8165	10.3348
			3	9.76283	11.2953	7.49114	12.8526
			AVE	8.48312	11.9148	7.54573	12.3181
			SD	1.22145	0.570794	0.202503	1.4513
		Explanation：This table is the raw data of fructose conent determination. We set up three repetitions in each experiment to ensure the reliability of the results, and finally take the average as the final result.

## Sheet: sucrose phosphate synthase
		exposure time/d	different nicosulfuron treatment
		0	Repetitions	HK301-CK	HK301	HK320-CK	HK320
			1	569.995	621.737	569.995	521.737
			2	759.843	723.659	559.843	573.659
			3	695.325	650.546	585.325	550.546
			AVE	675.055	665.314	571.721	548.647
			SD	78.8194	42.8997	10.4743	21.2394
		1	Repetitions	HK301-CK	HK301	HK320-CK	HK320
			1	637.209	426.483	173.831	360.237
			2	674.276	434.884	136.799	374.941
			3	665.798	453.488	93.9629	377.619
			AVE	659.094	438.285	134.864	370.932
			SD	15.8575	11.2841	32.6348	7.64129
		3	Repetitions	HK301-CK	HK301	HK320-CK	HK320
			1	237.304	474.236	171.596	419.065
			2	230.3	436.927	99.6678	332.239
			3	239.466	474.513	104.879	498.339
			AVE	235.69	461.892	125.381	416.548
			SD	3.91201	17.653	32.7483	67.8334
		5	Repetitions	HK301-CK	HK301	HK320-CK	HK320
			1	183.228	267.794	175.605	255.814
			2	184.204	273.279	126.85	227.812
			3	186.959	251.542	158.14	300.681
			AVE	184.797	264.205	153.532	261.436
			SD	1.57968	9.22953	20.1692	30.0131
		7	Repetitions	HK301-CK	HK301	HK320-CK	HK320
			1	225.511	290.122	258.398	295.983
			2	204.651	273.598	225.65	276.307
			3	266.426	274.419	237.304	273.598
			AVE	232.196	279.379	240.451	281.963
			SD	25.6586	7.60352	13.553	9.97552
		Explanation：This table is the raw data of sucrose phosphate synthase activity determination. We set up three repetitions in each experiment to ensure the reliability of the results, and finally take the average as the final result.

## Sheet: sucrose synthase
		exposure time/d	different nicosulfuron treatment
		0	Repetitions	HK301-CK	HK301	HK320-CK	HK320
			1	563.119	514.706	580.808	606.436
			2	644.133	526.961	459.184	373.775
			3	461.165	507.426	440.051	389.031
			AVE	556.139	516.364	493.348	456.414
			SD	74.8591	8.06089	62.3352	106.264
		1	Repetitions	HK301-CK	HK301	HK320-CK	HK320
			1	814.394	803.571	395.408	719.697
			2	442.961	790.441	296.717	714.286
			3	582.108	515.777	387.5	784.439
			AVE	613.154	703.263	359.875	739.474
			SD	153.218	132.681	44.776	31.8717
		3	Repetitions	HK301-CK	HK301	HK320-CK	HK320
			1	321.782	518.75	300	672.525
			2	275	561.224	233.586	557.598
			3	350	448.232	239.899	631.25
			AVE	315.594	509.402	257.828	620.458
			SD	30.9297	46.6	29.9311	47.5352
		5	Repetitions	HK301-CK	HK301	HK320-CK	HK320
			1	797.277	441.919	575.495	798.529
			2	703.883	463.725	568.182	862.01
			3	725	464.078	519.802	858.586
			AVE	742.054	456.574	554.493	839.708
			SD	39.9893	10.3636	24.7112	29.1514
		7	Repetitions	HK301-CK	HK301	HK320-CK	HK320
			1	550	703.883	798.529	1026.79
			2	595.153	722.087	776.515	1064.36
			3	544.554	835.396	754.592	934.343
			AVE	563.236	753.789	776.545	1008.5
			SD	22.6781	58.1815	17.9375	54.6306
		Explanation：This table is the raw data of sucrose synthase activity determination. We set up three repetitions in each experiment to ensure the reliability of the results, and finally take the average as the final result.

## Sheet: hexokinase
		exposure time/d	different nicosulfuron treatment
		0	Repetitions	HK301-CK	HK301	HK320-CK	HK320
			1	121.218	187.294	318	297.535
			2	156.786	178.697	278.25	269.818
			3	109.118	163.676	283.706	396.713
			AVE	129.04	176.556	293.319	321.355
			SD	20.2313	9.76001	17.5939	54.474
		1	Repetitions	HK301-CK	HK301	HK320-CK	HK320
			1	389.55	723.45	113.571	242.436
			2	374.673	772.286	108.058	278.25
			3	330.594	742	141.853	280.951
			AVE	364.939	745.912	121.161	267.212
			SD	25.0335	20.1281	14.8036	17.5545
		3	Repetitions	HK301-CK	HK301	HK320-CK	HK320
			1	318	629.576	405.126	236.091
			2	311.64	567.412	352.379	280.951
			3	286.515	626.738	318.382	359.758
			AVE	305.385	607.908	358.629	292.267
			SD	13.5935	28.6589	35.6878	51.1168
		5	Repetitions	HK301-CK	HK301	HK320-CK	HK320
			1	476.909	880.398	98.2059	297.535
			2	447.703	895.406	101.182	318
			3	431.088	847.796	99.1782	295.286
			AVE	451.9	874.533	99.522	303.607
			SD	18.9403	19.8741	1.239	10.2189
		7	Repetitions	HK301-CK	HK301	HK320-CK	HK320
			1	249.857	823.11	389.01	484.871
			2	181.714	742.854	415.97	495.891
			3	244.86	813	392.824	477
			AVE	225.477	792.988	399.268	485.921
			SD	31.0122	35.6894	11.9123	7.74788
		Explanation：This table is the raw data of hexokinase activity determination. We set up three repetitions in each experiment to ensure the reliability of the results, and finally take the average as the final result.

## Sheet: 6-phosphofructokinase
		exposure time/d	different nicosulfuron treatment
		0	Repetitions	HK301-CK	HK301	HK320-CK	HK320
			1	2709.18	2173.5	2771.29	2348.02
			2	2358	2450.97	2387.76	2182.5
			3	2759.09	2667.86	2340.91	2268.37
			AVE	2608.76	2430.78	2499.98	2266.3
			SD	178.48	202.325	192.791	67.5891
		1	Repetitions	HK301-CK	HK301	HK320-CK	HK320
			1	2298.06	1525.5	2394.06	1310.71
			2	2152.94	1448.53	2429.08	1349.5
			3	2175.73	1671.43	2494.5	1346.6
			AVE	2208.91	1548.49	2439.21	1335.61
			SD	63.7206	92.4384	41.6259	17.6404
		3	Repetitions	HK301-CK	HK301	HK320-CK	HK320
			1	2049.03	1307.43	2205	1672.06
			2	1989.71	1528.22	2173.5	1601.47
			3	2104.41	1443.5	2147.52	1609.09
			AVE	2047.72	1426.38	2175.34	1627.54
			SD	46.8377	90.9471	23.5003	31.6328
		5	Repetitions	HK301-CK	HK301	HK320-CK	HK320
			1	1654.55	2002.97	1198.51	954.545
			2	1663.24	2022.77	1293.2	1066.33
			3	1782.52	1904.37	1226.47	982
			AVE	1700.1	1976.7	1239.4	1000.96
			SD	58.3895	51.7834	39.7225	47.5625
		7	Repetitions	HK301-CK	HK301	HK320-CK	HK320
			1	2227.72	2979	2869.9	2223.53
			2	2058.42	2842.57	2945.45	2394.17
			3	2268.37	2837.24	2759.9	2241.26
			AVE	2184.84	2886.27	2858.42	2286.32
			SD	90.919	65.6039	76.1859	76.6062
		Explanation：This table is the raw data of 6-phosphofructokinase activity determination. We set up three repetitions in each experiment to ensure the reliability of the results, and finally take the average as the final result.

## Sheet: pyruvic acid
		exposure time/d	different nicosulfuron treatment
		0	Repetitions	HK301-CK	HK301	HK320-CK	HK320
			1	346.07	375.014	277.8	290.236
			2	345.184	373.251	318.287	280.375
			3	342.616	353.124	289.276	261.919
			AVE	344.623	367.13	295.121	277.51
			SD	1.46449	9.92929	17.0376	11.7364
		1	Repetitions	HK301-CK	HK301	HK320-CK	HK320
			1	295.346	330.536	254.069	348.123
			2	273.405	316.114	262.666	332.659
			3	279.305	321.147	266.17	334.796
			AVE	282.685	322.599	260.968	338.526
			SD	9.2709	5.97637	5.08395	6.84187
		3	Repetitions	HK301-CK	HK301	HK320-CK	HK320
			1	372.449	466.472	255.952	412.035
			2	364.716	469.911	264.989	425.367
			3	364.798	489.353	268.875	414.078
			AVE	367.321	475.245	263.272	417.16
			SD	3.62605	10.0741	5.41387	5.86302
		5	Repetitions	HK301-CK	HK301	HK320-CK	HK320
			1	305.595	429.093	356.171	344.316
			2	299.493	429.031	375.911	356.981
			3	308.671	432.429	361.757	370.876
			AVE	304.586	430.184	364.613	357.391
			SD	3.81397	1.58767	8.30786	10.8467
		7	Repetitions	HK301-CK	HK301	HK320-CK	HK320
			1	365.145	474.799	388.06	309.701
			2	374.508	459.189	413.701	314.731
			3	374.925	487.874	406.784	303.602
			AVE	371.526	473.954	402.848	309.344
			SD	4.51523	11.7255	10.8315	4.55006
		Explanation：This table is the raw data of pyruvic acid conent determination. We set up three repetitions in each experiment to ensure the reliability of the results, and finally take the average as the final result.

[truncated: 1 more sheets: citric acid]
